# Supplementary material for: Accuracy of the Geriatric Depression Scale (GDS)-4 and GDS-5 for the screening of depression among older adults: A systematic review and meta-analysis
Source: PLoS One. 2021 Jul 1;16(7):e0253899. doi: 10.1371/journal.pone.0253899 (PMC8248624; doi:10.1371/journal.pone.0253899)
Supplement: S1 File — (XLSX) [file pone.0253899.s011.xlsx]

## Sheet: Hoja1
Certainty of evidence
GDS version	cut-off		Risk of bias	Indirect evidence	Inconsistence	Imprecision	Publication bias	Final score
GDS-4
D’Ath	1	Sensitivity	0	-1	-1	-1	0	-3
	1	Specificity	0	-1	-2	-1	0	-4
Van Marwijk	1	Sensitivity	-1	0	-2	-2	0	-5
	1	Specificity	-1	0	-2	-2	0	-5
Cheng	1	Sensitivity	0	0	-1	-1	0	-2
	1	Specificity	0	0	0	-1	0	-1
D’Ath	2	Sensitivity	-1	-2	-1	-2	0	-6
	2	Specificity	-1	-2	-2	-1	0	-6
Van Marwijk	2	Sensitivity	-2	-1	-2	-2	0	-7
	2	Specificity	-2	-1	-2	-2	0	-7
Cheng	2	Sensitivity	0	0	-1	-1	0	-2
	2	Specificity	0	0	0	-1	0	-1
Galaria or De la Torre	2	Sensitivity	-1	-1	Not applicable	-1	0	-3
	2	Specificity	-1	-1	Not applicable	0	0	-2
Martinez	2	Sensitivity	0	0	Not applicable	-1	-1	-2
	2	Specificity	0	0	Not applicable	-1	-1	-2
Cheng	3	Sensitivity	0	0	0	-1	0	-1
	3	Specificity	0	0	-1	-1	0	-2
Van Marwijk	3	Sensitivity	0	0	Not applicable	-2	-1	-3
	3	Specificity	0	0	Not applicable	-2	-1	-3
Cheng	4	Sensitivity	0	0	Not applicable	-1	-1	-2
	4	Specificity	0	0	Not applicable	0	-1	-1
GDS-4	1	Sensitivity	0	0	-1	0	0	-1
	1	Specificity	0	0	-2	-2	0	-4
GDS-4	2	Sensitivity	-1	-1	-1	-1	0	-4
	2	Specificity	-1	-1	-2	-1	0	-5
GDS-4	3	Sensitivity	0	0	-1	-1	0	-2
	3	Specificity	0	0	-1	-1	0	-2
GDS - 5
Apostolo	1	Sensitivity	0	-1	Not applicable	-1	-1	-3
	1	Specificity	0	-1	Not applicable	-1	-1	-3
Hoyl	1	Sensitivity	0	0	Not applicable	-1	-1	-2
	1	Specificity	0	0	Not applicable	-1	-1	-2
Cheng or Heisel	1	Sensitivity	0	0	Not applicable	-1	-1	-2
	1	Specificity	0	0	Not applicable	-2	-1	-3
Apostolo	2	Sensitivity	0	-1	Not applicable	-2	-1	-4
	2	Specificity	0	-1	Not applicable	-1	-1	-3
Martinez	2	Sensitivity	0	0	Not applicable	-1	-1	-2
	2	Specificity	0	0	Not applicable	-1	-1	-2
Hoyl	2	Sensitivity	-1	0	-1	-1	0	-3
	2	Specificity	-1	0	-2	-1	0	-4
Cheng or Heisel	2	Sensitivity	0	0	Not applicable	-1	-1	-2
	2	Specificity	0	0	Not applicable	-2	-1	-3
De Dios or Ortega	2	Sensitivity	0	0	Not applicable	0	0	0
	2	Specificity	0	0	Not applicable	0	0	0
Cheng or Heisel	3	Sensitivity	-1	-1	Not applicable	-1	0	-3
	3	Specificity	-1	-1	Not applicable	-1	0	-3
Apostolo	3	Sensitivity	0	-1	Not applicable	-2	-1	-4
	3	Specificity	0	-1	Not applicable	-1	-1	-3
Hoyl	3	Sensitivity	-1	-1	Not applicable	-2	-1	-5
	3	Specificity	-1	-1	Not applicable	-1	-1	-4
Cheng or Heisel	4	Sensitivity	0	0	Not applicable	-1	-1	-2
	4	Specificity	0	0	Not applicable	-1	-1	-2
Apostolo	4	Sensitivity	0	-1	Not applicable	-2	-1	-4
	4	Specificity	0	-1	Not applicable	0	-1	-2
Apostolo	5	Sensitivity	0	-1	Not applicable	-2	-1	-4
	5	Specificity	0	-1	Not applicable	0	-1	-2
GDS-5	1	Sensitivity	0	-1	0	-1	0	-2
	1	Specificity	0	-1	-2	-2	0	-5
GDS-5	2	Sensitivity	0	0	-1	0	0	-1
	2	Specificity	0	0	-2	-1	0	-3
GDS-5	3	Sensitivity	-1	-2	0	-1	0	-4
	3	Specificity	-1	-2	-1	-1	0	-5
GDS-5	4	Sensitivity	0	-1	0	-1	0	-2
	4	Specificity	0	-1	-1	-1	0	-3
