# Supplementary material for: Accuracy of the Geriatric Depression Scale (GDS)-4 and GDS-5 for the screening of depression among older adults: A systematic review and meta-analysis
Source: PLoS One. 2021 Jul 1;16(7):e0253899. doi: 10.1371/journal.pone.0253899 (PMC8248624; doi:10.1371/journal.pone.0253899)
Supplement: S1 Database — (XLSX) [file pone.0253899.s012.xlsx]

## Sheet: Hoja1
author	year	country	population	gds	questions	reference	cutoff	prevalence	tp	fn	fp	tn
Cheng	2004	China	310	4	Cheng (Items 7,11,15,16)	DSM-III	1	0.465	130	14	90	76
Cheng	2004	China	134	4	Cheng (Items 7,11,15,16)	DSM-III	1	0.418	51	5	48	30
Cheng	2005	China	111	4	Cheng (Items 7,11,15,16)	DSM-III-R	1	0.351	35	4	35	37
Cheng	2005	China	61	4	Cheng (Items 7,11,15,16)	DSM-III-R	1	0.2459	13	2	26	20
Cheng	2005	China	223	4	Cheng (Items 7,11,15,16)	DSM-III-R	1	0.5475	109	13	59	42
Cheng	2005	China	47	4	Cheng (Items 7,11,15,16)	DSM-III-R	1	0.489	22	1	17	7
Cheng	2010	China	85	4	Cheng (Items 7,11,15,16)	ICD-10	1	0.635	49	5	18	13
Cheng	2010	China	65	4	Cheng (Items 7,11,15,16)	ICD-10	1	0.6	29	10	11	15
Cheng	2004	China	310	4	Cheng (Items 7,11,15,16)	DSM-III	2	0.465	111	33	63	103
Cheng	2004	China	134	4	Cheng (Items 7,11,15,16)	DSM-III	2	0.418	41	15	33	45
Cheng	2005	China	111	4	Cheng (Items 7,11,15,16)	DSM-III-R	2	0.351	29	10	21	51
Cheng	2005	China	61	4	Cheng (Items 7,11,15,16)	DSM-III-R	2	0.2459	9	6	18	28
Cheng	2005	China	223	4	Cheng (Items 7,11,15,16)	DSM-III-R	2	0.5475	95	27	43	58
Cheng	2005	China	47	4	Cheng (Items 7,11,15,16)	DSM-III-R	2	0.489	18	5	12	12
Cheng	2010	China	85	4	Cheng (Items 7,11,15,16)	ICD-10	2	0.635	42	12	11	20
Cheng	2010	China	65	4	Cheng (Items 7,11,15,16)	ICD-10	2	0.6	23	16	6	20
Cheng	2004	China	310	4	Cheng (Items 7,11,15,16)	DSM-III	3	0.465	91	53	32	134
Cheng	2004	China	134	4	Cheng (Items 7,11,15,16)	DSM-III	3	0.418	33	23	24	54
Cheng	2005	China	111	4	Cheng (Items 7,11,15,16)	DSM-III-R	3	0.351	23	16	14	58
Cheng	2005	China	61	4	Cheng (Items 7,11,15,16)	DSM-III-R	3	0.2459	7	8	10	36
Cheng	2005	China	223	4	Cheng (Items 7,11,15,16)	DSM-III-R	3	0.5475	81	42	23	78
Cheng	2005	China	47	4	Cheng (Items 7,11,15,16)	DSM-III-R	3	0.489	13	10	6	18
Cheng	2010	China	85	4	Cheng (Items 7,11,15,16)	ICD-10	3	0.635	28	26	7	24
Cheng	2010	China	65	4	Cheng (Items 7,11,15,16)	ICD-10	3	0.6	21	18	2	24
Cheng	2004	China	310	4	Cheng (Items 7,11,15,16)	DSM-III	4	0.465	52	92	13	153
Cheng	2004	China	134	4	Cheng (Items 7,11,15,16)	DSM-III	4	0.418	18	38	7	71
Allgaier	2013	Germany	92	4	D'Ath (Items 1,3,8,9)	DSM-IV	1	0.283	23	3	31	35
Castelo	2007	Brazil	220	4	D'Ath (Items 1,3,8,9)	DSM-IV	1	0.173	32	6	46	136
Hoyl	1999	US	74	4	D'Ath (Items 1,3,8,9)	DSM-IV	1	0.46	32	2	16	24
Jongenelis	2005	Netherlands	333	4	D'Ath (Items 1,3,8,9)	DSM-IV	1	0.22	72	1	137	122
Pomeroy	2001	UK	87	4	D'Ath (Items 1,3,8,9)	ICD-10	1	0.195	14	3	23	47
Allgaier	2011	Germany	92	4	D'Ath (Items 1,3,8,9)	DSM-IV	2	0.141	7	6	6	73
Allgaier	2013	Germany	92	4	D'Ath (Items 1,3,8,9)	DSM-IV	2	0.283	13	13	10	56
Hoyl	1999	US	74	4	D'Ath (Items 1,3,8,9)	DSM-IV	2	0.46	27	7	3	37
Jongenelis	2005	Netherlands	333	4	D'Ath (Items 1,3,8,9)	DSM-IV	2	0.22	60	13	87	172
Sacuiu	2019	Sweden	60	4	D'Ath (Items 1,3,8,9)	DSM-IV	2	0.283	15	2	8	35
Castelo	2010	Brazil	220	4	Van Marwijk (Items 1,2,9,12)	DSM-1V	1	0.14	26	5	47	142
Van Marwijk	1995	Netherlands	586	4	Van Marwijk (Items 1,2,9,12)	DSM-III	1	0.0563	20	13	155	398
Dokuzlar	2018	Turkey	437	4	Van Marwijk (Items 1,2,9,12)	DSM-V	1	0.243	97	9	105	226
Hoyl	1999	US	74	4	Van Marwijk (Items 1,2,9,12)	DSM-IV	1	0.46	34	0	30	10
Jongenelis	2005	Netherlands	333	4	Van Marwijk (Items 1,2,9,12)	DMS-IV	1	0.22	70	3	211	49
Castelo	2010	Brazil	220	4	Van Marwijk (Items 1,2,9,12)	DSM-IV	2	0.14	17	14	11	178
Hoyl	1999	US	74	4	Van Marwijk (Items 1,2,9,12)	DSM-IV	2	0.46	32	2	12	28
Jongenelis	2005	Netherlands	333	4	Van Marwijk (Items 1,2,9,12)	DSM-IV	2	0.22	56	17	113	146
Sacuiu	2019	Sweden	60	4	Van Marwijk (Items 1,2,9,12)	DSM-IV	2	0.283	16	1	17	26
Van Marwijk	1995	Netherlands	586	4	Van Marwijk (Items 1,2,9,12)	DSM-III	2	0.0563	22	11	188	365
Almeida	1999	Brazil	64	4	Van Marwijk (Items 1,2,9,12)	ICD-10	3	0.641	33	8	5	18
Almeida	1999	Brazil	64	4	Van Marwijk (Items 1,2,9,12)	DSM-IV	3	0.516	28	5	10	21
Galaria	2000	USA	70	4	Galaria (Items 1,2,10,14)	DSM-III-R	1	0.3857	27	0	28	15
De la Torre	2006	Peru	400	4	Galaria (Items 1,2,10,14)	DSM-IV	2	0.173	64	5	73	258
Galaria	2000	USA	70	4	Galaria (Items 1,2,10,14)	DSM-III-R	2	0.3857	19	8	5	38
Galaria	2000	USA	70	4	Galaria (Items 1,2,10,14)	DSM-III-R	3	0.3857	7	20	1	42
Galaria	2000	USA	70	4	Galaria (Items 1,2,10,14)	DSM-III-R	4	0.3857	3	24	0	43
Martinez	2005	Spain	249	4	Martinez (Items 3,4,7,10)	ICD-10	2	0.361	66	24	35	124
Chin	2014	China	388	4	Van Marwijk (Items 1,2,9,12)	DSM-V	Not reported	0.2061	58	22	114	194
Dokuzlar	2018	Turkey	437	5	Hoyl (Items 1,4,10,12,17)	DSM-V	2	0.243	91	15	26	305
Eriksen	2019	Norway	194	5	Hoyl (Items 1,4,10,12,17)	ICD-10	2	0.289	41	15	37	101
Hoyl	1999	US	74	5	Hoyl (Items 1,4,10,12,17)	DSM-IV	2	0.46	33	1	6	34
Izal	2007	Spain	233	5	Hoyl (Items 1,4,10,12,17)	DSM-IV-TR	2	0.2017	37	10	42	144
Izal	2010	Spain	105	5	Hoyl (Items 1,4,10,12,17)	DSM-IV	2	0.086	6	3	21	75
Chin	2014	China	388	5	Hoyl (Items 1,4,10,12,17)	DSM-V	2	0.2061	69	11	115	193
Jongenelis	2005	Netherlands	333	5	Hoyl (Items 1,4,10,12,17)	DSM-IV	2	0.22	64	9	96	163
Rinaldi	2003	Italy	181	5	Hoyl (Items 1,4,10,12,17)	DSM-IV	2	0.481	82	5	18	76
Rinaldi	2003	Italy	51	5	Hoyl (Items 1,4,10,12,17)	DSM-IV	2	0.353	17	1	2	31
Rinaldi	2003	Italy	60	5	Hoyl (Items 1,4,10,12,17)	DSM-IV	2	0.483	28	1	8	23
Rinaldi	2003	Italy	70	5	Hoyl (Items 1,4,10,12,17)	DSM-IV	2	0.571	37	3	8	22
Chattat	2001	China	126	5	Hoyl (Items 1,4,10,12,17)	Not reported	2	0.317	30	10	28	58
Cheng	2010	China	85	5	Heisel or Cheng (Items 3, 9, 15, 17, 22)	ICD-10	1	0.635	49	5	20	11
Cheng	2010	China	65	5	Heisel or Cheng (Items 3, 9, 15, 17, 22)	ICD-10	1	0.6	32	7	15	11
Cheng	2010	China	85	5	Heisel or Cheng (Items 3, 9, 15, 17, 22)	ICD-10	2	0.635	44	10	14	17
Cheng	2010	China	65	5	Heisel or Cheng (Items 3, 9, 15, 17, 22)	ICD-10	2	0.6	28	11	11	15
Cheng	2010	China	85	5	Heisel or Cheng (Items 3, 9, 15, 17, 22)	ICD-10	3	0.635	34	20	8	23
Cheng	2010	China	65	5	Heisel or Cheng (Items 3, 9, 15, 17, 22)	ICD-10	3	0.6	22	17	7	19
Sacuiu	2019	Sweden	60	5	Heisel or Cheng (Items 3, 9, 15, 17, 22)	DSM-IV	3	0.283	13	4	7	36
Cheng	2010	China	85	5	Heisel or Cheng (Items 3, 9, 15, 17, 22)	ICD-10	4	0.635	24	30	3	28
Cheng	2010	China	65	5	Heisel or Cheng (Items 3, 9, 15, 17, 22)	ICD-10	4	0.6	18	21	3	23
De Dios	2001	Spain	155	5	De Dios or Ortega (Items 1,4,10, 12, 20)	DSM-IV	2	0.561	86	1	29	39
Ortega	2007	Spain	301	5	De Dios or Ortega (Items 1,4,10, 12, 20)	DSM-IV	2	0.146	38	6	36	221
Martinez	2005	Spain	249	5	Martinez (Items 3,4,7,10,21)	ICD-10	2	0.361	73	17	43	116
Chin	2014	China	388	5	Molloy (Items 1,3,9,10,17)	DSM-V	Not reported	0.2061	71	9	106	202
Sacuiu	2019	Sweden	60	5	Hoyl (Items 1,4,10,12,17)	DSM-IV	3	0.283	13	4	6	37
Jongenelis	2005	Netherlands	333	5	Hoyl (Items 1,4,10,12,17)	DSM-IV	1	0.22	68	5	184	75
Apostolo	2018	Portugal	139	5	Apostolo 2014 (Items 1,7,9,15,22)	DSM-V	1	0.1654	21	2	52	64
Apostolo	2018	Portugal	139	5	Apostolo 2014 (Items 1,7,9,15,22)	DSM-V	2	0.1654	18	5	17	99
Apostolo	2018	Portugal	139	5	Apostolo 2014 (Items 1,7,9,15,22)	DSM-V	3	0.1654	11	12	11	105
Apostolo	2018	Portugal	139	5	Apostolo 2014 (Items 1,7,9,15,22)	DSM-V	4	0.1654	9	14	3	113
Apostolo	2018	Portugal	139	5	Apostolo 2014 (Items 1,7,9,15,22)	DSM-V	5	0.1654	3	20	0	116
